# Supplementary material for: Honey Differentiation Using Infrared and Raman Spectroscopy Analysis and the Employment of Machine-Learning-Based Authentication Models
Source: Foods. 2025 Mar 18;14(6):1032. doi: 10.3390/foods14061032 (PMC11941707; doi:10.3390/foods14061032)
Supplement: Supplementary file 1 [file foods-14-01032-s001.zip]

Archive with 1 entries (1 files):
- foods-3491231-supplementary.pdf
